# Supplementary material for: Adipocyte Piezo1 mediates obesogenic adipogenesis through the FGF1/FGFR1 signaling pathway in mice
Source: Nat Commun. 2020 May 8;11:2303. doi: 10.1038/s41467-020-16026-w (PMC7211025; doi:10.1038/s41467-020-16026-w)
Supplement: Supplementary file 3 — Source Data [file 41467_2020_16026_MOESM3_ESM.xlsx]

## Sheet: Fig.1b
	Piezo1					Piezo2
adipoc.	1.31039	0.655197	2.17347	1.47	1.37	0.063813	0.066986	0.115824	0.05	0.02		male mice
BAT	0.836205	0.947323	0.859714	1.23	0.75	0.079767	0.087288	0.055627	0.12	0.08
3T3-F442A	0.972655	1.03527	1.02101	0.473029	0.91	0.060791	0.052556	0.021493	0.11	0.03
human adipoc.	1.84038	2.46	2.78949	0.673617	1.82766	0.130308	0.295248	0.21	0.351111	0.329877

## Sheet: Fig.1d
	Ad-Piezo1-KO	WT
	80.53	659.3
	60.23	986.3
	59.3	785.3
male mice

## Sheet: Fig.1e
	Ad-Piezo1-KO	WT
	456.3	1427.3
	563.2	1232.3
	400.3	1523.6
male mice

## Sheet: Fig.1f
	SD	HFD
	1.24678	2.56
	1.67	1.83111
	0.89	2.67
	1.32	2.75
male mice

## Sheet: Fig.2a
		WT											KO
	1	16	17.1	20.9	22.7	20.1	21.5	21.7	19.6	18	20.9	18.8	18.3	19.8	18.3	18.1	22.4	19.8	21.3	18.1	22.8	20.9	21.3	17.8
	2	15.2	19.4	21.8	23.7	21.6	22.5	21.9	19.8	17.2	21.1	18.6	19.5	21.7	16.9	19.1	23.4	21.3	20.9	17.3	21.7	21.9	20.8	18.3
	3	16.4	21.4	22.7	25.2	23.4	23.2	23.3	22.2	19.7	22.8	20.3	20.6	22.6	16.8	20.3	24.8	21.9	23.3	20.2	24.6	23.7	22.3	20.3
	4	18.3	23	24.3	26.3	24.8	24.7	25.4	25	21.2	25.2	22.2	21	24.6	18.7	21.9	26.8	24.4	24.6	22.6	26.2	25.4	25.3	21.9
	5	21	25	26	27.9	25.3	27.3	27.1	28.9	23.9	28.7	25.1	21.9	27.2	21	25	29	27.4	26.2	25.1	29.5	28.5	29.8	23.8
	6	23.1	26.5	27.1	28.4	26.9	29.5	28.5	30.5	26.5	30.1	27.5	23.5	30.3	24	27	30.7	29.7	28.7	27.6	32.1	31.3	33.6	26.5
	7	24.7	27.9	29.3	29.5	28.1	30.3	29.6	32.8	27.4	30.6	28.8	24.9	33.1	26.2	29.2	33	32.3	29.9	28.3	34.3	33.3	35	27.4
	8	25.4	28.4	30.2	30.9	29.1	30.2	29.8	32.4	27.8	31.2	29.8	27.1	36.2	27.4	31.2	34.1	33.6	31.4	29.1	36.9	35.5	36.9	27.2
	9	25.9	29.9	31.6	32.1	29.9	30.9	30.4	32.7	28.2	32	30.7	28.5	36.6	28	33.3	35.9	35.4	31.8	29.2	37.6	35.8	37.7	27.5
	10	26.5	30.8	31.9	33.3	31.6	31.6	32.8	34.2	29.5	33.1	32.9	30.7	37.7	29.4	35.1	37.3	37.1	32.5	31.2	39.6	38.8	39.5	29
	11	27.5	32.8	32.7	34.1	33.3	32.8	33.7	36.1	30.8	34.3	33.5	32.4	38.5	30.5	36	39.7	38.8	33.6	33	41.4	41.1	41.1	29.7
	12	27.3	33.3	33.8	34.3	33.7	36	34.8	40	33	36.8	36.6	31.4	39.6	30.1	36.2	40.6	37.5	34.8	35.2	44.5	42	41.7	31.5
	13	28.9	32.9	36.4	35	34.9	37.5	36.1	43.1	36.1	40.4	39.4	32	39.1	36.6	34.7	42.5	38.3	39.3	38.6	47.5	45	44.1	33.7
	14	29.6	36.5	38.3	36.4	35.7	38.4	36.7	44	35.6	41.4	38.9	34.1	42.5	39.3	34.8	44.3	40	40.1	38.4	47.3	44.8	44.2	34.6
	15	28.7	36.1	38.4	37.4	37.5	40	37.1	48.2	37.2	43.1	40.5	33.4	42.4	32.7	42	46.2	41	43.6	41.6	46.7	47.9	46.7	37.3
	16	30.1	39.2	39.2	37.9	37.8	42.2	38.7	49.8	39.6	45	40.9	35.2	45.3	34.1	43.5	46.3	41.3	45.5	43.5		49.9	47.1	39.3
	male mice

## Sheet: Fig.2b
		WT										KO
	vWAT	2.4	2.6	1.5	2.2	2.1	2.07	1.82	1.78			2.7	3.4	2.3	2.8	3.1	2.5	3.52	1.81	1.85	2.3
	sWAT	1.4	1.2	1.7	1.9	2.6	1.46	1.6	1.64			2	1.9	1.5	2.1	1.76	1.26	1.52	1.77
	BAT	0.29	0.25	0.18	0.26	0.33						0.23	0.26	0.3	0.23	0.25	0.26
	Liver	1.8	1.9	2	2	2.3						1.9	2.1	2.3	2.2	1.9
male mice

## Sheet: Fig.2d
	KO						WT
	0.860073	0.640181	0.957956	2.65751	0.83045	1.27042	0.830671	0.469641	0.81186	1.94611	3.05603	2.32816
	0.893152	0.357748	0.620898	2.23947	2.30681	2.46824	0.830671	1.15733	0.917755	1.3473	1.6412	1.8847
	2.34866	1.09207	0.816037	2.06032	2.83737	3.23049	1.72524	5.11573	3.14155	4.19162	5.03679	6.81818
	4.7304	2.69252	1.73851	3.28456	3.59862	6.89655	3.19489	10.1812	5.29474	7.33533	10.8659	8.59202
	9.56004	5.83694	2.18201	4.56853	4.61361	9.07441	6.38978	17.9805	8.93046	10.6287	8.82852	10.5321
	18.5908	9.05668	13.4114	7.85309	8.3045	10.8893	10.032	19.943	12.3897	17.2156	13.5823	16.5743
	21.568	12.3329	15.1676	10.63	9.82699	12.7042	18.5303	17.8799	14.8253	18.0389	18.1098	15.4102
	14.6874	14.63	15.8772	13.616	13.1257	14.1561	20.9585	11.9758	19.8376	9.88024	11.262	14.4124
	10.784	13.6509	15.6998	19.4685	16.6782	13.4301	19.2971	7.53103	12.778	6.66168	9.8472	7.76053
	4.96196	11.5044	13.3404	10.7495	15.0404	9.07441	9.39297	3.60617	7.41264	4.64072	5.7159	5.6541
	3.53953	7.90811	6.20898	7.46492	8.07382	4.35572	4.15336	1.96243	3.60042	3.21856	5.03679	3.43681
	2.08402	5.30973	3.90279	3.58316	3.69089	3.70236	1.02236	0.805099	2.29439	4.11677	2.4335	1.27494
	0.727754	3.9164	2.18201	2.38877	2.19146	2.21416	1.40575	0.469641	1.87081	5.38922	1.47142	0.886918
	0.661594	2.37243	1.68529	1.82144	0.922722	1.16152	0.638978	0.318685	1.48253	1.57186	0.848896	0.997783
	1.12471	1.6946	1.25954	1.46312	1.03806	0.725953	0.191693	0.167729	2.29439	1.42216	0.679117	0.776053
	1.09163	2.25946	1.41919	1.94088	1.43022	1.45191	0.319489	0.134183	0.741264	0.374251	0.396152	0.665188
	0.363877	1.16739	1.57885	1.34369	1.89158	1.16152	0.191693	0.134183	0.458878	0.224551	0.339559	0.554324
	1.42243	3.57748	1.95139	2.86653	3.59862	2.03267	0.894569	0.167729	0.917755	1.79641	0.848896	1.44124
male mice

## Sheet: Fig.2e
	WT	KO
	6.78	9.99
	4.42	9.38
	6.72	8.48
	6.15	8.28
	5.34	10.31
	5.22	8.55
male mice

## Sheet: Fig.2f
	WT	KO
	6.41	4.57
	7.87	7.18
	7.77	7.69
	8.84	6.04
	10.59	6.54
	7.5	6.1
male mice

## Sheet: Fig.2g
	WT							KO
	118	118	148	200	128	138	162	156	187	143	174	235	182	185
	324	358	397	366	407	371	359	456	429	256	371	361	365	385
	434	379	421	162	462	445	457	565	499	580	357	480	440	460
	258	224	265	374	298	393	496	435	453	465	400	324	381	350
	182	169	197	336	219	317		302	431	320	244	369	320	280
male mice

[truncated: 58 more sheets: Fig.2h, Fig.2i, Fig.2j, Fig.2k, Fig.2l, Fig.3a, Fig.3b, Fig.3c, Fig.3e, Fig.4b, Fig.4c, Fig.4e, Fig.4f, Fig.4g, Fig.4h, Fig.5a, Fig.5b, Fig.5c, Fig.6a, Fig.6b …]
